# Supplementary material for: Simple, Fast and Sensitive Voltammetric Procedure for Copper Ion Determination Using a Solid Gold Microelectrode Array
Source: Sensors (Basel). 2026 Jul 7;26(13):4305. doi: 10.3390/s26134305 (PMC13363986; doi:10.3390/s26134305)
Supplement: Supplementary file 1 [file sensors-26-04305-s001.zip]

Archive with 1 entries (1 files):
- sensors-4360221-supplementary.pdf
